# Supplementary material for: Magnesium from Deep Seawater as a Potentially Effective Natural Product against Insulin Resistance: A Randomized Trial
Source: Medicina (Kaunas). 2024 Aug 5;60(8):1265. doi: 10.3390/medicina60081265 (PMC11355969; doi:10.3390/medicina60081265)
Supplement: Supplementary file 1 [file medicina-60-01265-s001.zip]

Archive with 1 entries (1 files):
- medicina-3043914-supplementary.pdf
